# Supplementary material for: Phytosterol, Lipid and Phenolic Composition, and Biological Activities of Guava Seed Oil
Source: Molecules. 2020 May 27;25(11):2474. doi: 10.3390/molecules25112474 (PMC7321134; doi:10.3390/molecules25112474)
Supplement: Supplementary file 1 [file molecules-25-02474-s001.zip]

Archive with 6 entries (5 files):
- molecules-804750-final-SM/
- molecules-804750-final-SM/Figure S1 HPLC ESI QTOF MS for lipids of GSO.pdf
- molecules-804750-final-SM/Figure S2 GC MS for phytosterols of GSO.pdf
- molecules-804750-final-SM/Figure S3a  LC-ESI MS for phenolics of GSO.pdf
- molecules-804750-final-SM/Figure S3b LM MS for authentic phenolics.pdf
- molecules-804750-final-SM/Figure S4 HPLC FLD of authentic FA (100 uM) E2.pdf
